# Supplementary material for: Evaluating the therapeutic effect of tumor treating fields (TTFields) by monitoring the impedance across TTFields electrode arrays
Source: PeerJ. 2022 Feb 8;10:e12877. doi: 10.7717/peerj.12877 (PMC8833244; doi:10.7717/peerj.12877)
Supplement: Supplemental Information 1 — This data was used to generate the plots in Fig. 3. [file peerj-10-12877-s001.csv]

Tumor radius	Impedance change ¡÷Z£¨x=0£©	Deviation(+)	Deviation(-)
0	0	0	0
5	0.33	0.13	0.27
10	2.84	0.82	1.04
15	6.89	1.68	1.45
20	20.19	3	2.6
Tumor radius	Impedance change ¡÷Z£¨x=10£©	Deviation(+)	Deviation(-)
0	0	0	0
5	0.34	0.12	0.12
10	3.02	0.91	1.2
15	9.05	2	1.8
20	21.52	2.5	2.7
Tumor radius	Impedance change ¡÷Z£¨x=20£©	Deviation(+)	Deviation(-)
0	0	0	0
5	0.54	0.53	0.32
10	4.87	1.2	1.5
15	13.88	2.1	2.5
20	29.77	3	2.6
Tumor radius	Impedance change ¡÷Z£¨x=30£©	Deviation(+)	Deviation(-)
0	0	0	0
5	0.53	0.93	0.7
10	4.81	1.2	1.85
15	14.57	2.8	2.5
20	33.59	3	4.6
Tumor radius	Impedance change ¡÷Z£¨y=10£©	Deviation(+)	Deviation(-)
0	0	0	0
5	0.22	0.12	0.11
10	2.98	0.81	1.4
15	6.9	2.2	2.8
20	18.34	1.5	2.7
Tumor radius	Impedance change ¡÷Z£¨y=20£©	Deviation(+)	Deviation(-)
0	0	0	0
5	0.42	0.12	0.11
10	3.68	0.98	0.4
15	10.99	3.2	1.8
20	25.25	3.5	2.7
Tumor radius	Impedance change ¡÷Z£¨y=30£©	Deviation(+)	Deviation(-)
0	0	0	0
5	0.54	0.1	1.11
10	4.95	0.61	0.84
15	14.13	3.2	2.8
20	30.66	2.5	4.7
Tumor radius	Impedance change ¡÷Z£¨y=40£©	Deviation(+)	Deviation(-)
0	0	0	0
5	0.72	0.21	0.82
10	6.8	1.61	0.94
15	18.75	3.22	1.8
20	34.7	2.15	4.02
Tumor radius	resolution (y=40)	resolution (x=0)
0	--	--
1	0.26486	0.07526
2	0.31297	0.09311
3	0.36981	0.1152
4	0.43699	0.14254
5	0.51636	0.17636
6	0.61015	0.2182
7	0.72097	0.26997
8	0.85193	0.33402
9	1.00667	0.41327
10	1.18951	0.51133
11	1.40557	0.63265
12	1.66088	0.78275
13	1.96255	0.96846
14	2.31902	1.19824
15	2.74024	1.48254
16	3.23797	1.83428
17	3.8261	2.26949
18	4.52106	2.80795
19	5.34224	3.47417
20	6.31259	4.29845
